# Supplementary material for: Exploring simple ways to avoid collecting highly 137Cs-contaminated Aralia elata buds for the revival of local wild vegetable cultures
Source: PLoS One. 2024 Apr 2;19(4):e0292206. doi: 10.1371/journal.pone.0292206 (PMC10986964; doi:10.1371/journal.pone.0292206)
Supplement: S1 Table — (XLSX) [file pone.0292206.s001.xlsx]

## Sheet: Sheet1
Table S1. The raw data of Cs-137 activity concentration in Aralia elata buds and environmental variables analyzed in Sakai et al. Exploring simple ways to avoid collecting highly 137Cs-contaminated Aralia elata buds for the revival of local wild vegetable cultures.
ID	Sampling year	Cs-137 concentration in bud (Bq/kg fresh weight)	Dose rate on soil surface (µSv/h)	Slope steepness (°)	Organic soil layer thickness (cm)	Presence/absence of decontamination practice	Habitat
1	2022	662.156	1.01	6	4.66667	a	forest
2	2022	5800.54	1.55	3	7	a	forest
3	2022	52.1421	0.46	15	1.33333	p	roadside slope
4	2022	18.3364	0.26	13	0.833333	p	roadside slope
5	2022	1.1763	0.18	35	0	p	roadside slope
6	2022	109.171	0.71	36	3.66667	p	roadside slope
7	2022	6.68014	0.69	31	1.66667	p	roadside slope
8	2022	35.8011	0.36	26	4	p	forest edge
9	2022	11.1754	0.35	20	3.33333	p	forest edge
10	2022	24.1583	0.47	26	4	p	forest edge
11	2022	27.2943	0.6	10	1	p	roadside slope
12	2022	6279.77	6.5	13	9.33333	p	forest
13	2022	11.6627	0.56	26	2.16667	p	roadside slope
14	2022	61.4954	0.59	25	5.16667	a	forest edge
15	2022	8.89462	0.57	14	3.5	a	forest edge
16	2022	17.6363	0.32	10	0.5	a	forest edge
17	2022	13.606	0.34	42	0.333333	a	roadside slope
18	2022	3.37615	0.1	36	3.83333	a	roadside slope
19	2022	103.421	1.02	5	3.66667	p	roadside slope
20	2022	12.8909	0.32	40	2.5	a	forest edge
21	2022	26.2366	0.17	49	0	a	forest edge		(a) Map of Fukushima and neighboring prefectures and (b) a close-up view of the study sites. The study sites are shown as circles.137Cs deposition are shown uging the data from the Fifth Airborne Radiation Monitoring by the Ministry of Education, Culture, Sports, Science, and Technology (MEXT) in 2012. The map is based on data obrained from Esri, Maxer, Earthstar Geographics, and the GIS User Com…
22	2022	21.3947	0.53	12	2.66667	a	forest edge
23	2022	14.9275	0.23	41	0.666667	a	roadside slope
1	2023	682.986	1.01	6	4.66667	a	roadside slope
25	2023	139.216	0.84	7	9.16667	p	roadside slope
26	2023	194.823	0.52	13	2.16667	p	roadside slope
27	2023	323.837	0.46	10	1.5	p	roadside slope
28	2023	189.544	0.78	48	3.16667	p	roadside slope
29	2023	11.1301	0.22	40	1	p	roadside slope
30	2023	479.477	1.37	4	8.5	a	forest
31	2023	4403.81	1.2	12	10.1667	p	forest edge
32	2023	1886.39	1.05	6	7.33333	p	forest edge
33	2023	1326.17	2.63	15	10.5	p	forest edge
34	2023	99.345	0.7	20	4.16667	p	roadside slope
35	2023	1296.1	2.26	5	4.83333	a	forest
36	2023	1710.79	1.7	3	3.5	a	forest
37	2023	1.85365	0.22	35	4.83333	p	roadside slope
38	2023	302.456	0.82	25	5.5	p	roadside slope
39	2023	742.967	1.03	5	2	p	roadside slope
19	2023	106.56	0.95	6	5	p	roadside slope
